# Supplementary material for: Ecological Responses of Soil Microbial Communities to Heavy Metal Stress in a Coal-Based Industrial Region in China
Source: Microorganisms. 2023 May 25;11(6):1392. doi: 10.3390/microorganisms11061392 (PMC10303547; doi:10.3390/microorganisms11061392)
Supplement: Supplementary file 1 [file microorganisms-11-01392-s001.zip]

Archive with 1 entries (1 files):
- microorganisms-2365492-supplementary.pdf
